# Supplementary material for: The current status of clinical trials focusing on nasopharyngeal carcinoma: A comprehensive analysis of ClinicalTrials.gov database
Source: PLoS One. 2018 May 2;13(5):e0196730. doi: 10.1371/journal.pone.0196730 (PMC5931495; doi:10.1371/journal.pone.0196730)
Supplement: S1 File — (XLSX) [file pone.0196730.s001.xlsx]

## Sheet: Sheet1
Register number	List rank	Category	Trial Nature	Tumor stage	Register Date	Time of EBV test	Cancer category	Trial phase	Trial purpose	Intervention stage	Interventional method	Interventional agents	Outcome category	Blind	Allocate	Arm	Fund source	Sample size	Patient gender	Patent age	Region	Number of Study Center
NCT02080416	344	1	1	2	2014-03-04	1	2	1	1	4	1	5	1	1	2	1	3	1	3	2	1	1
NCT01147991	382	1	1	3	2010-06-18	3	2	1	1	5	1	4	2	1	2	1	3	1	3	2	2	3
NCT02875613	130	1	1	2	2016-08-18	1	1	2	1	4	1	4	3	1	2	1	3	1	3	2	1	1
NCT00690872	183	1	1	2	2008-06-04	1	1	2	1	4	1	4	1	1	2	1	2	1	3	2	3	1
NCT00706316	198	1	1	2	2008-06-25	1	1	1	1	4	1	4	2	1	2	1	3	1	3	2	3	1
NCT01094405	162	1	1	2	2010-03-26	2	1	2	1	4	1	4	3	1	2	1	3	1	3	2	3	1
NCT02980315	237	1	1	2	2016-11-30	1	1	2	1	4	1	4	1	1	1	2	3	1	3	3	3	1
NCT00431210	68	1	1	2	2007-02-02	1	1	1	1	4	1	4	3	1	2	1	2	1	3	2	1	3
NCT00834093	64	1	1	2	2009-02-02	1	1	2	1	4	1	4	3	1	2	1	2	1	3	2	1	3
NCT02488759	248	1	1	2	2015-06-30	1	2	2	1	4	1	4	3	1	1	3	1	3	3	2	1	3
NCT01447056	231	1	1	2	2011-08-12	1	2	1	1	4	1	4	2	1	2	1	3	1	3	3	1	3
NCT00516087	26	1	1	2	2007-08-10	1	1	1	1	4	1	4	3	1	2	1	3	1	3	3	1	3
NCT01800071	104	1	1	2	2013-02-25	1	1	1	1	4	1	4	3	1	2	1	3	1	3	2	2	3
NCT00609219	167	1	1	3	2008-02-02	1	1	1	1	4	1	4	2	1	2	1	3	1	3	3	1	3
NCT01256853	235	1	1	1	2010-12-08	2	1	1	1	3	1	4	3	1	2	1	3	1	3	2	3	1
NCT02421640	123	1	1	1	2015-04-11	1	1	2	1	2	1	4	3	1	1	2	3	3	3	2	3	1
NCT00181220	73	1	1	2	2005-09-13	1	1	1	1	4	1	2	3	1	2	1	3	1	3	2	1	1
NCT01341834	208	1	1	2	2011-04-21	1	2	1	1	4	1	2	3	1	2	1	1	1	3	2	3	1
NCT00953420	97	1	1	2	2009-08-04	1	1	2	1	4	1	2	1	1	2	1	3	1	3	3	1	3
NCT00078546	84	1	1	2	2004-03-01	1	1	1	1	4	1	2	2	1	2	1	3	1	3	3	1	3
NCT02065362	54	1	1	2	2014-02-14	2	1	1	1	4	1	2	3	1	2	1	3	1	3	3	1	3
NCT02874651	136	1	1	1	2016-08-01	2	1	2	1	3	1	2	3	1	2	1	3	3	3	2	3	3
NCT01744587	227	1	1	1	2012-12-05	2	1	3	1	3	1	2	3	2	1	2	3	3	3	2	3	3
NCT01449942	19	1	1	1	2011-10-04	1	1	2	1	2	1	2	3	2	1	2	3	1	3	3	3	1
NCT02621970	67	1	1	1	2015-12-02	1	1	3	1	5	1	1	3	1	1	2	3	3	3	2	3	3
NCT02363400	132	1	1	1	2014-12-04	2	1	3	1	3	1	1	3	1	1	2	3	3	3	2	3	1
NCT02973386	50	1	1	1	2016-11-22	1	1	3	1	3	1	1	3	1	1	2	3	3	3	2	3	1
NCT02143388	48	1	1	1	2014-05-07	1	1	2	1	3	1	1	3	1	1	2	3	3	3	2	3	3
NCT00370890	117	1	1	1	2006-08-30	2	1	3	1	3	1	1	3	1	1	2	3	3	3	2	3	3
NCT02871518	11	1	1	1	2016-07-17	1	1	2	1	2	1	1	3	1	1	2	3	3	3	2	3	1
NCT02633202	92	1	1	1	2015-12-03	1	1	3	1	2	1	1	1	1	1	2	3	3	3	2	3	3
NCT02610556	62	1	1	1	2015-11-13	1	1	2	1	2	1	1	3	1	1	2	3	3	3	2	3	3
NCT02786641	47	1	1	1	2016-05-26	1	1	3	1	1	1	1	3	1	1	3	3	3	3	2	3	1
NCT02135042	164	1	1	3	2014-05-07	1	1	3	1	1	1	1	1	1	1	4	2	3	3	2	1	3
NCT00393224	78	1	1	0	2006-10-26	1	1	0	2	0	0	0	4	0	0	0	3	3	3	2	3	1
NCT02063399	5	1	1	0	2014-02-13	1	1	0	2	0	0	0	4	0	0	0	3	3	1	2	3	1
NCT02501993	4	1	1	0	2015-07-13	1	1	0	2	0	0	0	4	0	0	0	3	3	3	2	3	1
NCT00941538	34	1	1	0	2009-07-16	1	1	0	2	0	0	0	4	0	0	0	3	3	3	2	3	3
NCT00341146	58	1	1	1	2006-06-19	1	1	0	2	0	0	0	4	0	0	0	2	3	3	3	3	2
NCT00070785	234	1	1	0	2003-10-07	1	1	0	2	0	0	0	4	0	0	0	3	2	3	2	1	1
NCT01972815	236	1	1	0	2013-10-24	1	1	0	2	0	0	0	4	0	0	0	3	2	3	2	3	1
NCT02586532	165	1	1	0	2015-10-23	1	1	0	2	0	0	0	4	0	0	0	2	3	3	2	1	2
NCT00188253	38	1	1	1	2005-09-09	3	1	0	2	0	0	0	4	0	0	0	3	1	3	3	1	1
NCT01365208	98	1	1	1	2011-05-11	2	1	0	2	0	0	0	4	0	0	0	3	2	3	2	3	1
NCT00186433	161	1	1	3	2005-09-13	1	1	0	2	0	0	0	4	0	0	0	3	1	3	2	1	1
NCT02476669	59	1	1	3	2015-06-16	1	1	0	2	0	0	0	4	0	0	0	3	3	3	3	3	1
NCT00982449	253	1	1	3	2009-09-22	1	2	0	2	0	0	0	4	0	0	0	3	1	3	2	1	2
NCT00002520	440	0	1	1	1999-11-01	0	2	NA	1	NA	2	5	1	1	1	2	2	3	3	2	1	1
NCT02523430	2	0	1	1	2015-08-12	0	1	2	1	NA	1	5	3	1	1	2	3	2	3	2	3	1
NCT00006799	348	0	1	1	2000-12-06	0	2	3	1	5	2	5	3	2	1	2	2	3	3	2	1	1
NCT00470496	390	0	1	3	2007-05-03	0	2	1	1	5	1	5	2	1	2	1	2	1	3	2	1	1
NCT01891123	228	0	1	3	2013-06-18	0	2	NA	1	5	1	5	3	1	1	2	3	3	3	2	3	1
NCT02933099	210	0	1	3	2016-10-07	0	1	3	1	5	2	5	3	1	1	2	3	3	3	2	3	1
NCT00023790	413	0	1	2	2001-09-13	0	2	1	1	4	1	5	1	1	2	1	2	1	3	2	1	1
NCT00006471	398	0	1	2	2000-11-06	0	2	2	1	4	1	5	1	1	2	1	2	1	3	2	1	1
NCT00009841	399	0	1	2	2001-02-02	0	2	1	1	4	1	5	3	1	2	1	2	1	3	2	1	1
NCT00003489	387	0	1	2	1999-11-01	0	2	2	1	4	1	5	3	1	2	1	2	1	3	2	1	1
NCT00003850	397	0	1	2	1999-11-01	0	2	2	1	4	1	5	3	1	2	1	2	1	3	2	1	1
NCT00002659	444	0	1	2	1999-11-01	0	2	3	1	4	1	5	1	2	1	2	1	3	3	2	1	1
NCT00697619	189	0	1	2	2008-06-11	0	1	2	1	4	1	5	3	1	1	2	1	2	3	2	3	1
NCT00004070	347	0	1	2	1999-12-10	0	2	2	1	4	1	5	3	1	2	1	1	1	3	2	1	2
NCT00003257	471	0	1	2	1999-11-01	0	2	2	1	4	1	5	1	1	2	1	1	1	3	2	1	3
NCT00003569	375	0	1	2	1999-11-01	0	2	1	1	4	2	5	3	1	2	1	2	1	3	2	1	3
NCT00003856	473	0	1	2	1999-11-01	0	2	2	1	4	1	5	3	1	2	1	1	2	3	2	1	3
NCT00637637	388	0	1	2	2008-03-14	0	2	2	1	4	1	5	1	1	1	2	2	2	3	3	2	3
NCT01086488	31	0	1	2	2010-03-11	0	1	2	1	4	1	5	3	1	1	2	3	2	3	2	3	3
NCT00623129	451	0	1	1	2008-02-22	0	2	NA	1	3	2	5	1	2	1	2	3	1	3	2	1	1
NCT00797732	446	0	1	1	2008-11-21	0	2	NA	1	3	2	5	1	2	1	2	3	1	3	2	1	1
NCT00815087	144	0	1	1	2008-12-25	0	1	2	1	3	2	5	1	1	1	2	3	1	3	2	3	1
NCT01884987	246	0	1	1	2013-06-19	0	1	2	1	3	2	5	3	1	1	2	3	1	3	2	3	1
NCT01937793	197	0	1	1	2013-01-30	0	1	NA	1	3	2	5	3	1	1	2	3	1	3	2	3	1
NCT02044562	23	0	1	1	2014-01-21	0	1	NA	1	3	2	5	2	2	1	2	3	1	3	2	3	1
NCT01865201	176	0	1	1	2013-05-26	0	1	2	1	3	2	5	3	1	1	2	3	3	3	2	3	1
NCT02582008	271	0	1	1	2015-10-13	0	2	NA	1	3	2	5	1	1	1	2	2	2	3	2	1	2
NCT00656513	450	0	1	1	2008-04-10	0	2	3	1	3	2	5	1	1	1	2	2	3	3	2	1	3
NCT00058006	437	0	1	1	2003-04-07	0	2	2	1	3	1	5	3	2	1	2	2	3	3	2	1	3
NCT01237704	93	0	1	1	2010-10-28	0	1	NA	1	3	2	5	1	2	1	2	3	3	3	2	3	3
NCT01469429	257	0	1	3	2011-10-27	0	2	2	1	3	2	5	1	1	1	4	3	3	3	2	1	1
NCT02584790	145	0	1	3	2015-08-17	0	1	1	1	3	3	5	3	1	2	1	3	2	3	2	3	1
NCT00828516	360	0	1	3	2009-01-23	0	2	NA	1	3	2	5	1	1	2	1	3	2	3	2	2	3
NCT00040911	223	0	1	3	2002-07-08	0	2	NA	1	3	2	5	1	1	1	2	3	1	3	3	3	3
NCT00536952	371	0	1	1	2007-09-27	0	2	1	1	2	1	5	1	2	1	2	1	1	3	2	1	1
NCT00895245	299	0	1	1	2009-05-07	0	2	2	1	2	2	5	1	1	2	1	2	1	3	2	1	1
NCT01155609	262	0	1	1	2010-06-29	0	2	NA	1	2	2	5	1	1	2	1	2	1	3	2	1	1
NCT00503776	374	0	1	1	2007-07-17	0	2	2	1	2	2	5	1	1	1	4	2	1	3	2	1	1
NCT00003580	439	0	1	1	1999-11-01	0	2	2	1	2	2	5	1	1	2	1	3	1	3	2	1	1
NCT00862550	353	0	1	1	2009-03-16	0	2	NA	1	2	2	5	1	2	1	2	3	1	3	2	1	1
NCT00293462	507	0	1	1	2006-02-16	0	2	NA	1	2	2	5	1	2	1	3	2	2	3	2	1	1
NCT02253238	465	0	1	1	2014-09-25	0	2	NA	1	2	2	5	1	1	1	2	2	3	3	2	1	1
NCT01545687	321	0	1	1	2012-03-01	0	2	3	1	2	2	5	1	2	1	2	2	3	3	2	1	1
NCT01141231	448	0	1	1	2010-06-09	0	2	3	1	2	2	5	1	2	1	3	2	3	3	2	1	1
NCT00101582	504	0	1	1	2005-01-12	0	2	3	1	2	2	5	3	2	1	2	1	3	3	2	2	1
NCT02854410	21	0	1	1	2016-07-23	0	1	1	1	2	2	5	3	2	1	2	3	1	3	2	3	1
NCT02948699	134	0	1	1	2016-10-21	0	1	4	1	2	2	5	1	1	1	2	3	2	3	2	3	1
NCT02735317	128	0	1	1	2016-03-27	0	1	2	1	2	2	5	3	1	1	2	3	2	3	2	3	1
NCT02729324	133	0	1	1	2016-03-27	0	1	2	1	2	2	5	3	1	1	2	3	3	3	2	3	1
NCT02537925	20	0	1	1	2015-05-17	0	1	3	1	2	1	5	3	2	1	2	3	3	3	2	3	1
NCT01439724	247	0	1	1	2011-09-20	0	2	3	1	2	2	5	1	2	1	2	3	2	3	2	6	1
NCT01682031	288	0	1	1	2012-09-05	0	2	2	1	2	2	5	1	2	1	2	2	1	3	2	1	2
NCT02292368	461	0	1	1	2014-11-10	0	2	NA	1	2	2	5	1	2	1	2	2	1	3	2	1	2
NCT02776124	51	0	1	1	2016-05-03	0	1	2	1	2	2	5	3	1	1	2	3	2	3	2	3	2
NCT02123511	261	0	1	1	2014-04-23	0	2	NA	1	2	2	5	1	2	1	2	2	1	3	2	1	3
NCT00022373	305	0	1	1	2001-08-10	0	2	3	1	2	2	5	1	2	1	2	2	3	3	2	1	3
NCT01762514	230	0	1	1	2012-12-22	0	1	2	1	2	2	5	3	2	1	6	1	3	3	2	3	3
NCT02309437	137	0	1	1	2014-11-29	0	1	NA	1	2	2	5	3	1	1	2	3	3	3	2	3	3
NCT00025298	203	0	1	1	2001-10-11	0	1	2	1	2	2	5	3	1	1	2	3	1	3	3	3	3
NCT00003251	302	0	1	3	1999-11-01	0	2	2	1	2	2	5	3	1	2	1	2	1	3	2	1	1
NCT01156142	395	0	1	3	2010-07-01	0	2	3	1	2	2	5	3	2	1	2	2	3	3	2	1	1
NCT00559156	352	0	1	3	2007-11-15	0	2	2	1	2	2	5	1	1	2	1	2	1	3	2	2	1
NCT01806272	180	0	1	3	2013-03-04	0	1	2	1	2	2	5	3	1	1	2	3	3	3	2	3	1
NCT00003657	356	0	1	3	1999-11-01	0	2	2	1	2	2	5	3	1	2	1	1	1	3	2	1	3
NCT00008398	304	0	1	3	2001-01-06	0	2	3	1	2	2	5	1	2	1	2	2	3	3	3	1	3
NCT00918762	378	0	1	1	2009-06-09	0	2	1	1	1	1	5	3	1	2	1	2	1	3	2	1	1
NCT00430378	238	0	1	1	2007-01-30	0	1	NA	1	1	2	5	1	1	1	2	3	2	3	2	1	3
NCT01254734	260	0	1	3	2010-11-03	0	2	4	1	1	1	5	3	1	2	1	2	1	3	2	1	1
NCT02759250	192	0	1	3	2016-04-22	0	1	1	1	5	1	4	2	1	2	1	1	1	3	2	2	1
NCT01254617	503	0	1	2	2010-12-03	0	2	1	1	4	1	4	2	1	2	1	2	1	3	2	1	1
NCT00006981	373	0	1	2	2000-12-06	0	2	1	1	4	1	4	3	1	2	1	2	1	3	2	1	1
NCT00081211	258	0	1	2	2004-04-07	0	2	1	1	4	1	4	3	1	2	1	2	1	3	2	1	1
NCT00404339	335	0	1	2	2006-11-27	0	2	1	1	4	1	4	3	1	2	1	2	1	3	2	1	1
NCT02538510	255	0	1	2	2015-08-19	0	2	2	1	4	1	4	3	1	2	1	2	2	3	2	1	1
NCT00006033	349	0	1	2	2000-07-05	0	2	2	1	4	1	4	3	1	1	2	2	2	3	2	1	1
NCT00019331	425	0	1	2	2001-07-11	0	2	2	1	4	1	4	3	1	1	3	2	2	3	2	1	1
NCT02834013	276	0	1	2	2016-07-13	0	2	2	1	4	1	4	1	1	2	1	2	3	3	2	1	1
NCT02761291	15	0	1	2	2016-04-07	0	1	1	1	4	1	4	3	1	2	1	1	1	3	2	3	1
NCT00589186	181	0	1	2	2007-12-20	0	1	2	1	4	1	4	3	1	2	1	2	1	3	2	3	1
NCT02115958	233	0	1	2	2014-04-14	0	1	2	1	4	1	4	3	2	1	4	3	1	3	2	3	1
NCT01462903	173	0	1	2	2011-09-29	0	2	1	1	4	1	4	2	1	2	1	3	1	3	2	3	1
NCT00717184	195	0	1	2	2008-07-15	0	1	1	1	4	1	4	3	1	2	1	3	1	3	2	3	1
NCT02915445	148	0	1	2	2016-09-21	0	2	1	1	4	1	4	3	1	2	1	3	1	3	2	3	1
NCT02507154	178	0	1	2	2015-07-22	0	2	2	1	4	1	4	3	1	2	1	3	1	3	2	3	1
NCT01655628	40	0	1	2	2012-07-26	0	1	2	1	4	1	4	3	1	1	2	3	1	3	2	3	1
NCT02915432	177	0	1	2	2016-09-21	0	2	2	1	4	1	4	3	1	2	1	1	3	3	2	3	1
NCT00634595	221	0	1	2	2008-03-05	0	2	2	1	4	1	4	3	1	1	2	1	3	3	2	3	1
NCT00066651	478	0	1	2	2003-08-06	0	2	1	1	4	1	4	2	1	2	1	2	1	3	2	1	2
NCT00098943	421	0	1	2	2004-12-08	0	2	1	1	4	1	4	2	1	2	1	3	2	3	2	2	2
NCT02339558	188	0	1	2	2015-01-12	0	1	2	1	4	1	4	3	1	2	1	2	1	3	2	1	3
NCT00019110	368	0	1	2	2001-07-11	0	2	1	1	4	1	4	3	1	2	1	2	1	3	2	1	3
NCT00002506	476	0	1	2	1999-11-01	0	2	2	1	4	1	4	3	1	2	1	3	1	3	2	1	3
NCT02611960	205	0	1	2	2015-11-19	0	1	2	1	4	1	4	3	1	1	2	1	3	3	2	1	3
NCT02605967	103	0	1	2	2015-10-15	0	1	2	1	4	1	4	2	1	2	1	1	3	3	2	2	3
NCT02825940	245	0	1	2	2016-07-05	0	2	1	1	4	1	4	3	1	2	1	1	3	3	2	3	3
NCT01821495	149	0	1	1	2013-03-27	0	1	2	1	3	1	4	1	1	1	2	3	2	3	2	3	1
NCT00078494	199	0	1	1	2004-02-27	0	1	1	1	3	1	4	2	1	2	1	3	2	3	3	3	1
NCT02158234	495	0	1	2	2014-06-04	0	2	1	1	4	1	3	3	1	2	1	3	1	3	2	1	1
NCT02569788	86	0	1	2	2015-10-01	0	1	2	1	4	1	3	3	1	2	1	3	2	3	2	3	1
NCT02795195	87	0	1	2	2016-06-06	0	1	2	1	4	1	3	3	1	2	1	3	2	3	2	3	1
NCT02801487	89	0	1	2	2016-06-11	0	1	2	1	4	1	3	3	1	2	1	3	2	3	2	3	1
NCT02111460	30	0	1	2	2014-04-09	0	1	3	1	4	1	3	1	2	1	2	3	3	3	2	3	3
NCT02456506	160	0	1	2	2015-05-25	0	1	2	1	4	1	3	3	2	1	2	3	3	3	2	3	3
NCT00973947	325	0	1	1	2009-09-05	0	2	NA	1	2	1	3	1	1	1	2	2	1	3	2	1	1
NCT00123864	229	0	1	1	2005-07-22	0	2	2	1	2	2	3	3	1	2	1	3	1	3	2	1	1
NCT00851253	342	0	1	1	2009-02-24	0	2	1	1	2	1	3	3	1	2	2	3	1	3	2	1	1
NCT01344356	264	0	1	1	2011-04-27	0	2	4	1	2	1	3	3	1	2	1	3	2	3	2	1	1
NCT00137475	496	0	1	1	2005-08-26	0	2	2	1	2	1	3	3	1	2	1	3	3	3	2	1	1
NCT02642107	108	0	1	1	2015-12-16	0	1	3	1	2	1	3	1	1	1	2	3	3	3	2	3	1
NCT02627807	127	0	1	1	2015-12-03	0	1	NA	1	2	1	3	1	1	1	2	3	3	3	2	3	1
NCT00535795	222	0	1	1	2007-09-24	0	1	3	1	2	1	3	3	1	1	2	3	3	3	3	3	1
NCT00052429	214	0	1	1	2003-01-24	0	1	2	1	2	1	3	3	1	2	1	3	1	3	2	1	2
NCT00188877	212	0	1	1	2005-09-12	0	1	2	1	2	1	3	3	1	2	1	3	1	3	2	1	2
NCT02089204	72	0	1	1	2014-03-09	0	1	3	1	2	1	3	4	1	3	3	3	3	3	2	3	2
NCT00592501	13	0	1	1	2007-12-28	0	1	2	1	2	1	3	3	1	2	1	3	1	3	2	1	3
NCT01706939	499	0	1	1	2012-09-14	0	2	3	1	2	1	3	3	1	1	2	3	3	3	2	1	3
NCT00004234	336	0	1	1	2000-01-28	0	2	3	1	2	1	3	1	1	1	2	2	3	3	3	1	3
NCT00778908	45	0	1	1	2008-10-22	0	1	3	1	2	1	3	3	1	1	2	3	3	3	2	3	3
NCT00415025	364	0	1	3	2006-12-21	0	2	NA	1	2	1	3	2	1	2	1	2	1	3	2	1	1
NCT02388932	490	0	1	3	2015-03-09	0	2	1	1	2	1	3	2	1	2	1	2	1	3	2	1	2
NCT00408694	191	0	1	1	2006-12-06	0	1	2	1	5	1	2	3	1	2	1	2	1	3	2	1	1
NCT00720304	407	0	1	1	2008-07-19	0	2	2	1	5	1	2	3	1	2	1	2	1	3	2	1	1
NCT01192815	420	0	1	1	2010-08-30	0	2	2	1	5	1	2	3	1	2	1	2	1	3	2	1	1
NCT02907710	24	0	1	1	2016-09-13	0	1	3	1	5	1	2	3	1	1	2	3	3	3	2	3	1
NCT00281840	443	0	1	1	2006-01-24	0	2	2	1	5	1	2	1	1	2	1	2	1	3	2	1	3
NCT02237924	35	0	1	1	2014-09-09	0	1	2	1	5	1	2	3	1	1	2	3	3	3	2	3	3
NCT02444949	211	0	1	1	2015-04-07	0	1	3	1	5	1	2	3	1	1	2	3	2	3	2	3	1
NCT01230476	29	0	1	1	2010-10-18	0	1	2	1	5	1	2	3	1	2	1	1	1	3	2	3	1
NCT02902432	482	0	1	1	2016-08-12	0	2	2	1	5	1	2	1	2	2	2	1	1	3	2	3	1
NCT01689558	219	0	1	1	2012-08-12	0	1	3	1	5	1	2	3	1	2	1	3	2	3	2	3	1
NCT02293356	57	0	1	3	2014-10-31	0	1	4	1	5	1	2	2	1	2	1	1	3	3	3	3	3
NCT02636231	53	0	1	1	2015-02-27	0	1	2	1	4	1	2	3	1	1	2	3	2	3	2	3	3
NCT01528137	273	0	1	2	2012-02-03	0	2	1	1	4	1	2	1	1	2	1	2	1	3	2	1	1
NCT00458978	493	0	1	2	2007-04-09	0	2	2	1	4	1	2	1	1	2	1	2	1	3	2	1	1
NCT00507767	283	0	1	2	2007-07-26	0	2	2	1	4	1	2	1	1	2	1	2	1	3	2	1	1
NCT00513435	269	0	1	2	2007-08-06	0	2	2	1	4	1	2	1	1	2	1	2	1	3	2	1	1
NCT00004074	272	0	1	2	1999-12-10	0	2	1	1	4	1	2	2	1	2	1	2	1	3	2	1	1
NCT00005647	474	0	1	2	2000-05-02	0	2	1	1	4	1	2	2	1	2	1	2	1	3	2	1	1
NCT00937417	427	0	1	2	2009-07-10	0	2	1	1	4	1	2	2	1	2	1	2	1	3	2	1	1
NCT01334177	287	0	1	2	2011-03-21	0	2	1	1	4	1	2	2	1	2	1	2	1	3	2	1	1
NCT01637194	294	0	1	2	2011-10-20	0	2	1	1	4	1	2	2	1	2	1	2	1	3	2	1	1
NCT00089362	275	0	1	2	2004-08-04	0	2	NA	1	4	1	2	2	1	2	1	2	1	3	2	1	1
NCT00003430	460	0	1	2	1999-11-01	0	2	1	1	4	1	2	3	1	2	1	2	1	3	2	1	1
NCT00023959	274	0	1	2	2001-09-13	0	2	1	1	4	1	2	3	1	2	1	2	1	3	2	1	1
NCT00397384	291	0	1	2	2006-11-08	0	2	1	1	4	1	2	3	1	2	1	2	1	3	2	1	1
NCT00006361	307	0	1	2	2000-12-04	0	2	2	1	4	1	2	3	1	2	1	2	1	3	2	1	1
NCT00055770	266	0	1	2	2003-03-06	0	2	2	1	4	1	2	3	1	2	1	2	1	3	2	1	1
NCT00096512	297	0	1	2	2004-11-09	0	2	2	1	4	1	2	3	1	2	1	2	1	3	2	1	1
NCT00114283	279	0	1	2	2005-06-13	0	2	2	1	4	1	2	3	1	2	1	2	1	3	2	1	1
NCT00281866	391	0	1	2	2006-01-24	0	2	2	1	4	1	2	3	1	2	1	2	1	3	2	1	1
NCT00387335	281	0	1	2	2006-10-12	0	2	2	1	4	1	2	3	1	2	1	2	1	3	2	1	1
NCT02035527	278	0	1	2	2014-01-10	0	2	2	1	4	1	2	3	1	2	1	2	1	3	2	1	1
NCT01816984	296	0	1	2	2013-03-20	0	2	2	1	4	1	2	3	1	1	2	2	1	3	2	1	1
NCT00891904	445	0	1	2	2009-04-30	0	2	NA	1	4	1	2	3	1	2	1	3	1	3	2	1	1
NCT00098631	282	0	1	2	2004-12-07	0	2	2	1	4	1	2	1	1	2	1	2	2	3	2	1	1
NCT00030498	292	0	1	2	2002-02-14	0	2	1	1	4	1	2	2	1	2	1	2	2	3	2	1	1
NCT00063895	259	0	1	2	2003-07-08	0	2	2	1	4	1	2	2	1	2	1	2	2	3	2	1	1
NCT00024089	435	0	1	2	2001-09-13	0	2	2	1	4	1	2	3	1	2	1	2	2	3	2	1	1
NCT00101348	268	0	1	2	2005-01-07	0	2	2	1	4	1	2	3	1	2	1	2	2	3	2	1	1
NCT00055913	289	0	1	2	2003-03-06	0	2	2	1	4	1	2	3	1	1	2	2	2	3	2	1	1
NCT00103259	277	0	1	2	2005-02-07	0	2	2	1	4	1	2	1	2	1	2	2	2	3	2	1	1
NCT00045006	366	0	1	2	2002-09-06	0	2	1	1	4	1	2	3	1	2	1	2	3	3	2	1	1
NCT00068497	280	0	1	2	2003-09-10	0	2	1	1	4	1	2	3	1	2	1	2	1	3	3	1	1
NCT00103090	370	0	1	2	2005-02-07	0	2	1	1	4	1	2	3	1	2	1	2	1	3	3	1	1
NCT00738868	394	0	1	2	2008-08-20	0	2	2	1	4	1	2	3	1	2	1	3	1	3	2	2	1
NCT01313390	350	0	1	2	2011-03-10	0	2	2	1	4	1	2	3	1	2	1	3	1	3	2	2	1
NCT02698111	9	0	1	2	2016-02-29	0	1	1	1	4	1	2	3	1	2	1	1	1	3	2	3	1
NCT01249547	185	0	1	2	2010-11-29	0	1	2	1	4	1	2	3	1	2	1	3	1	3	2	3	1
NCT01370070	56	0	1	2	2011-05-12	0	1	2	1	4	1	2	3	1	2	1	3	1	3	2	3	1
NCT01612286	22	0	1	2	2012-05-28	0	1	2	1	4	1	2	3	1	2	1	3	1	3	2	3	1
NCT01347424	244	0	1	2	2011-04-27	0	2	2	1	4	1	2	3	1	1	2	3	1	3	2	3	1
NCT02328261	55	0	1	2	2014-11-24	0	1	2	1	4	1	2	3	1	1	1	1	2	3	2	3	1
NCT01392235	75	0	1	2	2011-07-03	0	1	2	1	4	1	2	3	1	2	1	1	2	3	2	3	1
NCT00747799	100	0	1	2	2008-09-04	0	1	2	1	4	1	2	3	1	2	1	3	2	3	2	3	1
NCT02590133	95	0	1	2	2015-10-27	0	1	2	1	4	1	2	3	1	1	2	1	3	3	2	3	1
NCT02113423	138	0	2	2	2014-04-08	0	1	0	1	4	1	2	3	0	0	0	3	3	3	2	3	1
NCT00415298	340	0	1	2	2006-12-20	0	2	NA	1	4	1	2	3	1	1	2	2	1	3	2	1	2
NCT02900651	224	0	1	2	2016-09-02	0	2	2	1	4	1	2	3	1	2	1	1	3	3	2	1	2
NCT00407810	295	0	1	2	2006-12-04	0	2	2	1	4	1	2	1	1	2	1	2	1	3	2	1	3
NCT01316757	286	0	1	2	2011-03-08	0	2	2	1	4	1	2	1	1	2	1	2	1	3	2	1	3
NCT00906360	263	0	1	2	2009-05-20	0	2	1	1	4	1	2	3	1	2	1	2	1	3	2	1	3
NCT00062387	423	0	1	2	2003-06-05	0	2	2	1	4	1	2	3	1	2	1	2	1	3	2	1	3
NCT01267240	226	0	1	2	2010-12-24	0	2	2	1	4	1	2	1	1	1	2	2	1	3	2	1	3
NCT00603915	187	0	1	2	2008-01-17	0	1	2	1	4	1	2	1	1	2	1	3	1	3	2	1	3
NCT01249443	293	0	1	2	2010-11-25	0	2	1	1	4	1	2	2	1	2	1	3	1	3	2	1	3
NCT01349933	207	0	1	2	2011-05-06	0	1	2	1	4	1	2	3	1	2	1	3	1	3	2	1	3
NCT00015964	396	0	1	2	2001-05-06	0	2	2	1	4	1	2	1	1	2	1	2	2	3	2	1	3
NCT00020579	361	0	1	2	2001-07-11	0	2	1	1	4	1	2	3	1	2	1	2	2	3	2	1	3
NCT00030576	434	0	1	2	2002-02-14	0	2	2	1	4	1	2	3	1	2	1	2	2	3	2	1	3
NCT00939627	285	0	1	2	2009-07-14	0	2	2	1	4	1	2	1	1	1	2	2	2	3	2	1	3
NCT01256385	502	0	1	2	2010-12-07	0	2	2	1	4	1	2	1	1	1	2	2	2	3	2	1	3
NCT00004865	411	0	1	2	2000-03-07	0	2	2	1	4	1	2	3	1	2	1	1	3	3	2	1	3
NCT02578641	94	0	1	2	2015-10-12	1	1	3	1	4	1	2	3	1	1	2	1	3	3	2	1	3
NCT01326559	81	0	1	2	2011-03-22	0	1	2	1	4	1	2	3	1	2	1	1	1	3	2	3	3
NCT00454142	169	0	1	2	2007-03-27	0	1	2	1	4	1	2	3	1	2	1	2	1	3	2	3	3
NCT01616849	83	0	1	2	2012-05-20	0	1	2	1	4	1	2	3	1	2	1	3	1	3	2	3	3
NCT02250599	110	0	1	2	2014-08-26	0	1	2	1	4	1	2	3	1	1	2	3	2	3	2	3	3
NCT02633176	71	0	1	2	2015-12-10	0	1	3	1	4	1	2	1	1	1	2	3	3	3	2	3	3
NCT01915134	76	0	1	2	2013-07-21	0	1	3	1	4	1	2	3	1	1	2	3	3	3	2	3	3
NCT00004261	303	0	1	3	2000-01-28	0	2	1	1	4	1	2	2	1	2	1	3	1	3	2	1	1
NCT00492089	265	0	1	1	2007-06-25	0	2	2	1	3	2	2	1	2	1	2	2	1	3	2	1	1
NCT01621880	90	0	1	1	2012-06-14	0	1	2	1	3	2	2	3	2	1	2	3	1	3	2	3	1
NCT00079053	386	0	1	1	2004-03-08	0	2	1	1	3	1	2	3	1	2	1	3	1	3	2	1	2
NCT02022293	77	0	1	1	2013-12-11	0	1	2	1	3	2	2	3	2	1	2	3	3	3	2	3	3
NCT02113878	254	0	1	1	2014-04-01	0	2	1	1	2	1	2	3	1	2	1	1	1	3	2	1	1
NCT01540682	494	0	1	1	2012-02-09	0	2	1	1	2	1	2	3	1	2	1	3	1	3	2	1	1
NCT01462474	85	0	1	1	2011-10-27	0	1	1	1	2	1	2	3	1	2	1	1	1	3	2	3	1
NCT02058017	120	0	1	1	2014-01-15	0	1	2	1	2	1	2	3	1	2	1	1	1	3	2	3	1
NCT01614938	82	0	1	1	2012-06-05	0	1	2	1	2	1	2	3	1	1	2	3	1	3	2	3	1
NCT01534585	52	0	1	1	2012-02-13	0	1	2	1	2	1	2	3	1	2	1	3	2	3	2	3	1
NCT00410826	284	0	1	1	2006-12-11	0	2	2	1	2	1	2	1	1	1	2	2	3	3	2	1	3
NCT01271439	69	0	1	1	2011-01-05	0	1	2	1	2	1	2	1	1	2	1	3	2	3	2	3	3
NCT00700440	46	0	1	1	2008-06-17	0	1	2	1	2	1	2	3	1	2	1	3	2	3	2	3	3
NCT01074021	106	0	1	1	2010-02-21	0	1	3	1	2	1	2	3	2	1	2	1	3	3	2	3	3
NCT02012062	168	0	1	1	2013-12-04	0	1	3	1	2	1	2	3	1	1	2	3	3	3	2	3	3
NCT01712919	112	0	1	2	2012-10-18	0	1	2	1	2	1	2	3	1	2	1	3	2	3	2	3	1
NCT00083057	339	0	1	3	2004-05-14	0	2	1	1	2	1	2	3	1	2	1	2	1	3	2	1	2
NCT00301028	308	0	1	1	2006-03-08	0	2	2	1	1	1	2	1	1	2	1	2	1	3	3	1	1
NCT00212108	102	0	1	3	2005-09-13	0	1	2	1	1	1	2	2	1	2	1	1	1	3	2	3	1
NCT01309633	119	0	1	3	2011-03-03	0	1	2	1	1	1	2	3	1	1	3	3	1	3	2	3	1
NCT00563927	91	0	1	1	2007-11-21	0	1	NA	1	NA	1	1	1	1	1	2	3	3	3	2	3	3
NCT00003637	193	0	1	1	1999-11-01	0	1	3	1	5	1	1	1	1	2	2	2	3	3	3	3	1
NCT00003182	300	0	1	3	1999-11-01	0	2	2	1	5	1	1	3	1	2	1	1	1	3	2	1	1
NCT00010023	362	0	1	3	2001-02-01	0	2	1	1	5	1	1	3	1	2	1	2	1	3	2	1	1
NCT01797900	196	0	1	1	2013-02-21	0	1	2	1	5	1	1	3	1	1	2	3	3	3	2	3	1
NCT00379262	33	0	1	1	2006-09-20	0	1	3	1	5	1	1	3	1	1	6	3	3	3	2	3	3
NCT00577057	174	0	1	1	2007-12-18	0	1	3	1	5	1	1	3	1	1	6	3	3	3	2	3	3
NCT01479504	32	0	1	1	2011-11-16	0	1	3	1	5	1	1	3	1	1	4	3	3	3	2	3	3
NCT00005952	384	0	1	2	2000-07-05	0	2	2	1	4	1	1	3	1	2	1	2	1	3	1	1	1
NCT02269943	146	0	1	2	2014-10-17	0	1	2	1	4	1	1	1	1	2	1	1	1	3	2	1	1
NCT01275183	488	0	1	2	2011-01-06	0	2	1	1	4	1	1	3	1	2	1	1	1	3	2	1	1
NCT00014456	419	0	1	2	2001-04-10	0	2	1	1	4	1	1	2	1	2	1	2	1	3	2	1	1
NCT00049296	426	0	1	2	2002-11-12	0	2	1	1	4	1	1	2	1	2	1	2	1	3	2	1	1
NCT00499291	312	0	1	2	2007-07-10	0	2	1	1	4	1	1	2	1	2	1	2	1	3	2	1	1
NCT01172028	505	0	1	2	2010-07-28	0	2	1	1	4	1	1	3	1	2	1	2	1	3	2	1	1
NCT00003443	404	0	1	2	1999-11-01	0	2	2	1	4	1	1	3	1	2	1	2	1	3	2	1	1
NCT00003443	405	0	1	2	1999-11-01	0	2	2	1	4	1	1	3	1	2	1	2	1	3	2	1	1
NCT00248560	401	0	1	2	2005-11-03	0	2	2	1	4	1	1	3	1	2	1	2	1	3	2	1	1
NCT00141765	256	0	1	2	2005-08-31	0	2	2	1	4	1	1	1	1	2	1	3	1	3	2	1	1
NCT00006036	313	0	1	2	2000-07-05	0	2	1	1	4	1	1	3	1	2	1	3	1	3	2	1	1
NCT00319839	492	0	1	2	2006-04-27	0	2	2	1	4	1	1	3	1	2	1	3	1	3	2	1	1
NCT00448552	403	0	1	2	2007-03-15	0	2	2	1	4	1	1	3	1	2	1	3	1	3	2	1	1
NCT00509665	477	0	1	2	2007-07-30	0	2	2	1	4	1	1	3	1	2	1	3	1	3	2	1	1
NCT01847326	383	0	1	2	2013-04-19	0	2	1	1	4	1	1	3	1	2	1	2	2	3	2	1	1
NCT00003908	402	0	1	2	1999-11-01	0	2	2	1	4	1	1	3	1	2	1	2	2	3	2	1	1
NCT00006248	393	0	1	2	2000-09-11	0	2	2	1	4	1	1	3	1	2	1	2	2	3	2	1	1
NCT00040807	408	0	1	2	2002-07-08	0	2	2	1	4	1	1	3	1	2	1	2	2	3	2	1	1
NCT00305734	142	0	1	2	2006-03-21	0	1	2	1	4	1	1	1	1	2	1	3	2	3	2	1	1
NCT00003103	358	0	1	2	1999-11-01	0	2	2	1	4	1	1	3	1	2	1	3	2	3	2	1	1
NCT00003565	314	0	1	2	1999-11-01	0	2	2	1	4	1	1	3	1	2	1	2	3	3	2	1	1
NCT00002922	392	0	1	2	1999-11-01	0	2	2	1	4	1	1	3	1	2	1	2	3	3	2	1	1
NCT00101270	381	0	1	2	2005-01-07	0	2	1	1	4	1	1	2	1	2	1	2	1	3	3	1	1
NCT00002515	424	0	1	2	1999-11-01	0	2	2	1	4	1	1	1	1	2	1	3	1	3	3	1	1
NCT02137096	74	0	1	2	2014-05-09	0	1	3	1	4	1	1	3	1	2	1	3	1	3	3	1	1
NCT00091182	359	0	1	2	2004-09-07	0	2	2	1	4	1	1	3	1	2	1	2	3	3	3	1	1
NCT00062348	318	0	1	2	2003-06-05	0	2	1	1	4	1	1	1	1	2	1	3	1	3	2	2	1
NCT00630149	158	0	1	2	2008-02-25	0	1	2	1	4	1	1	3	1	2	1	1	1	3	2	3	1
NCT00484601	88	0	1	2	2007-06-08	0	1	2	1	4	1	1	1	1	2	1	3	1	3	2	3	1
NCT01403259	16	0	1	2	2011-07-26	0	1	2	1	4	1	1	1	1	2	1	3	1	3	2	3	1
NCT00363831	194	0	1	2	2006-08-11	0	1	2	1	4	1	1	3	1	2	1	3	1	3	2	3	1
NCT00436800	159	0	1	2	2007-02-16	0	1	2	1	4	1	1	3	1	2	1	3	1	3	2	3	1
NCT01312311	171	0	1	2	2011-02-21	0	1	2	1	4	1	1	3	1	2	1	1	2	3	2	3	1
NCT02878889	105	0	1	2	2016-08-15	0	1	2	1	4	1	1	1	1	2	1	3	2	3	2	3	1
NCT01735409	129	0	1	2	2012-11-22	0	1	2	1	4	1	1	3	1	2	1	3	2	3	2	3	1
NCT02789189	151	0	1	2	2016-05-29	0	1	2	1	4	1	1	3	1	2	1	3	2	3	2	3	1
NCT02794077	141	0	1	2	2016-05-30	0	1	2	1	4	1	1	3	1	2	1	3	2	3	3	3	1
NCT00439426	166	0	1	2	2007-02-22	0	1	2	1	4	1	1	3	1	2	1	1	1	3	2	4	1
NCT00629226	479	0	1	2	2008-03-01	0	2	1	1	4	1	1	2	1	2	1	2	1	3	2	1	2
NCT00031681	290	0	1	2	2002-03-08	0	2	1	1	4	1	1	3	1	2	1	2	1	3	2	1	2
NCT00036790	316	0	1	2	2002-05-13	0	2	1	1	4	1	1	3	1	2	1	2	1	3	2	1	2
NCT00004065	357	0	1	2	1999-12-10	0	2	1	1	4	1	1	2	1	2	1	2	2	3	2	1	2
NCT00022217	472	0	1	2	2001-08-10	0	2	2	1	4	1	1	3	1	2	1	1	1	3	2	1	3
NCT00003206	163	0	1	2	1999-11-01	0	1	2	1	4	1	1	1	1	2	1	2	1	3	2	1	3
NCT00002901	315	0	1	2	1999-11-01	0	2	1	1	4	1	1	2	1	2	1	2	1	3	2	1	3
NCT00003264	410	0	1	2	1999-11-01	0	2	2	1	4	1	1	3	1	2	1	2	1	3	2	1	3
NCT00021047	429	0	1	2	2001-07-11	0	2	2	1	4	1	1	3	1	2	1	2	1	3	2	1	3
NCT00021333	475	0	1	2	2001-07-11	0	2	2	1	4	1	1	3	1	2	1	2	1	3	2	1	3
NCT00639769	409	0	1	2	2008-03-19	0	2	2	1	4	1	1	3	1	2	1	2	1	3	2	1	3
NCT00095901	209	0	1	2	2004-11-09	0	1	2	1	4	1	1	3	1	2	1	3	1	3	2	1	3
NCT00003327	355	0	1	2	1999-11-01	0	2	2	1	4	1	1	3	1	2	1	2	2	3	2	1	3
NCT00005035	351	0	1	2	2000-04-06	0	2	2	1	4	1	1	3	1	2	1	2	2	3	2	1	3
NCT00100789	501	0	1	2	2005-01-06	0	2	2	1	4	1	1	3	1	2	1	2	2	3	2	1	3
NCT00003592	400	0	1	2	1999-11-01	0	2	3	1	4	1	1	3	1	1	2	1	3	3	2	1	3
NCT02608073	118	0	1	2	2015-11-16	0	1	2	1	4	1	1	3	1	2	1	1	1	3	2	3	3
NCT00336063	172	0	1	2	2006-06-08	0	2	1	1	4	1	1	3	1	2	1	2	1	3	2	3	3
NCT00367718	65	0	1	2	2006-08-21	0	1	2	1	4	1	1	3	1	2	1	3	1	3	2	3	3
NCT00697905	17	0	1	2	2008-06-12	0	1	2	1	4	1	1	3	1	1	2	3	2	3	2	3	3
NCT01528618	107	0	1	2	2012-01-31	0	1	3	1	4	1	1	3	1	1	2	3	3	3	2	3	3
NCT02460419	25	0	1	2	2015-05-23	0	1	3	1	4	1	1	3	1	1	2	3	3	3	2	3	3
NCT02944708	66	0	1	2	2016-10-24	0	1	3	1	4	1	1	3	1	1	3	3	3	3	2	3	3
NCT00499733	363	0	1	3	2007-07-10	0	2	NA	1	4	1	1	3	1	2	1	2	1	3	2	1	1
NCT01694576	206	0	1	1	2012-09-17	0	1	2	1	3	1	1	3	1	1	2	3	1	3	2	3	1
NCT00201344	41	0	1	1	2005-09-13	0	1	3	1	3	1	1	3	1	1	2	3	3	3	2	3	3
NCT00677118	36	0	1	1	2008-05-09	0	1	3	1	3	1	1	3	1	1	2	3	3	3	2	3	3
NCT02958111	27	0	1	1	2016-10-26	0	1	3	1	3	1	1	3	1	1	2	3	3	3	2	3	3
NCT00258310	310	0	1	3	2005-11-22	0	2	2	1	3	1	1	3	1	2	1	2	1	3	2	1	1
NCT00004246	415	0	1	1	2000-01-28	0	2	1	1	2	1	1	2	1	2	1	2	1	3	2	1	1
NCT00003582	406	0	1	1	1999-11-01	0	2	2	1	2	2	1	3	1	2	1	3	1	3	2	1	1
NCT00002507	311	0	1	1	1999-11-01	0	2	3	1	2	1	1	1	1	1	2	3	3	3	2	1	1
NCT00180973	170	0	1	1	2005-09-13	0	1	3	1	2	1	1	1	1	1	2	1	3	3	3	2	1
NCT01265147	60	0	1	1	2010-12-03	0	1	2	1	2	1	1	1	1	2	1	3	1	3	2	3	1
NCT02562599	61	0	1	1	2015-09-23	0	1	2	1	2	1	1	3	1	2	1	3	2	3	2	3	1
NCT01171781	155	0	1	1	2010-07-27	0	1	2	1	2	1	1	1	1	1	2	3	2	3	2	3	1
NCT02116231	153	0	1	1	2014-04-02	0	1	2	1	2	1	1	3	1	1	2	3	2	3	2	3	1
NCT02289807	175	0	1	1	2014-11-10	0	1	3	1	2	1	1	1	1	1	2	3	3	3	2	3	1
NCT02301208	135	0	1	1	2014-11-19	0	1	3	1	2	1	1	2	1	1	2	3	3	3	2	3	1
NCT02187315	147	0	1	1	2014-05-15	0	1	2	1	2	1	1	3	2	1	2	3	3	3	2	3	1
NCT01854203	150	0	1	1	2013-05-10	0	1	3	1	2	1	1	3	2	1	2	3	3	3	2	3	1
NCT00006107	369	0	1	1	2000-08-03	0	2	1	1	2	1	1	3	1	2	1	1	1	3	2	1	2
NCT00003193	418	0	1	1	1999-11-01	0	2	2	1	2	1	1	3	1	2	1	3	1	3	2	1	2
NCT00057785	201	0	1	1	2003-04-07	0	1	2	1	2	1	1	2	1	2	1	2	2	3	2	1	3
NCT00002951	385	0	1	1	1999-11-01	0	2	2	1	2	1	1	1	1	2	1	2	2	3	3	1	3
NCT00002476	380	0	1	1	1999-11-01	0	2	3	1	2	1	1	1	1	1	2	2	3	3	2	2	3
NCT00093665	202	0	1	1	2004-10-06	0	1	2	1	2	1	1	3	1	2	1	3	2	3	2	3	3
NCT01187238	42	0	1	1	2010-08-18	0	1	2	1	2	1	1	3	1	1	2	3	2	3	2	3	3
NCT02434614	80	0	1	1	2015-04-27	0	1	3	1	2	1	1	1	1	1	2	3	3	3	2	3	3
NCT01540136	10	0	1	1	2012-02-22	0	1	3	1	2	1	1	3	1	1	2	3	3	3	2	3	3
NCT01817023	28	0	1	1	2013-03-20	0	1	3	1	2	1	1	3	1	1	2	3	3	3	2	3	3
NCT02610010	63	0	1	1	2015-11-13	0	1	3	1	2	1	1	3	1	1	2	3	3	3	2	3	3
NCT00563862	96	0	1	1	2007-11-21	0	1	NA	1	2	1	1	1	1	1	4	3	3	3	2	3	3
NCT00817258	111	0	1	2	2009-02-02	0	1	2	1	2	1	1	1	1	2	1	3	1	3	2	3	1
NCT00003200	412	0	1	2	1999-11-01	0	2	1	1	2	1	1	3	1	2	1	2	1	3	2	1	3
NCT00004097	306	0	1	3	1999-12-10	0	2	1	1	2	1	1	3	1	2	1	2	1	3	2	1	2
NCT00896181	156	0	1	1	2009-05-07	0	1	2	1	1	1	1	1	1	2	1	3	1	3	2	1	1
NCT00772681	217	0	1	1	2008-10-13	0	1	4	1	1	1	1	3	1	2	1	3	2	3	2	2	1
NCT00565448	101	0	1	1	2007-11-09	0	1	2	1	1	1	1	1	1	1	2	3	2	3	3	2	1
NCT00625937	441	0	1	1	2008-02-28	0	2	2	1	1	1	1	1	1	2	1	3	1	3	2	3	1
NCT00816855	115	0	1	1	2009-01-02	0	1	2	1	1	1	1	3	1	2	1	3	2	3	2	3	1
NCT00817583	114	0	1	1	2009-01-05	0	1	2	1	1	1	1	3	1	2	1	3	2	3	2	3	1
NCT00816816	116	0	1	1	2009-02-02	0	1	2	1	1	1	1	3	1	2	1	3	2	3	2	3	1
NCT02360501	124	0	1	1	2015-02-03	0	1	2	1	1	1	1	3	1	2	1	3	2	3	2	3	1
NCT00436293	190	0	1	1	2007-02-16	0	1	2	1	1	1	1	3	1	1	2	3	2	3	2	3	1
NCT02460887	14	0	1	1	2015-05-28	0	1	2	1	1	1	1	3	1	1	2	3	2	3	2	3	1
NCT01417390	8	0	1	1	2011-08-15	0	1	2	1	1	1	1	3	2	1	2	3	2	3	2	3	1
NCT02016417	44	0	1	1	2013-12-15	0	1	2	1	1	1	1	3	1	1	2	3	3	3	2	3	1
NCT00997906	220	0	1	1	2009-10-17	0	1	3	1	1	1	1	3	1	1	2	3	3	3	2	3	1
NCT02096380	43	0	1	1	2011-11-13	0	1	3	1	1	1	1	3	1	1	2	3	3	3	2	3	1
NCT02500940	140	0	1	1	2015-06-22	0	1	3	1	1	1	1	3	1	1	2	3	2	3	2	3	2
NCT00004094	480	0	1	1	1999-12-10	0	2	2	1	1	1	1	3	1	2	1	2	2	3	3	1	3
NCT00828386	139	0	1	1	2009-01-22	0	1	3	1	1	1	1	1	1	1	2	3	2	3	2	2	3
NCT02937519	179	0	1	1	2016-08-16	0	1	2	1	1	1	1	3	1	1	2	3	3	3	2	3	3
NCT00201396	113	0	1	1	2005-09-13	0	1	3	1	1	1	1	3	1	1	2	3	3	3	2	3	3
NCT00705627	18	0	1	1	2008-06-24	0	1	3	1	1	1	1	3	1	1	2	3	3	3	2	3	3
NCT01245959	37	0	1	1	2010-11-22	0	1	3	1	1	1	1	3	1	1	2	3	3	3	2	3	3
NCT01536223	79	0	1	1	2012-02-13	0	1	3	1	1	1	1	3	1	1	2	3	3	3	2	3	3
NCT01872962	39	0	1	1	2013-05-31	0	1	3	1	1	1	1	3	1	1	2	3	3	3	2	3	3
NCT02512315	49	0	1	1	2015-07-24	0	1	3	1	1	1	1	3	1	1	2	3	3	3	2	3	3
NCT02940925	12	0	1	1	2016-09-21	0	1	3	1	1	1	1	3	1	1	2	3	3	3	2	3	3
NCT00274937	182	0	1	1	2006-01-10	0	1	3	1	1	1	1	1	1	2	2	3	3	3	3	3	3
NCT00916097	481	0	1	1	2009-06-05	0	1	2	1	1	1	1	3	1	2	1	1	2	3	2	4	3
NCT01596868	122	0	1	2	2012-05-07	0	1	2	1	1	1	1	3	1	1	2	3	2	3	2	3	1
NCT00004164	213	0	1	3	1999-12-10	0	1	2	1	1	1	1	3	1	2	1	3	1	3	3	1	3
NCT00963911	506	0	1	0	2009-08-21	0	2	0	2	0	0	0	4	0	0	0	2	3	3	2	2	1
NCT00019201	337	0	1	1	2001-07-11	0	2	0	2	0	0	0	4	0	0	0	2	2	3	2	1	1
NCT00049140	343	0	1	1	2002-11-12	0	2	0	2	0	0	0	4	0	0	0	2	1	3	2	1	1
NCT00049283	298	0	1	1	2002-11-12	0	2	0	2	0	0	0	4	0	0	0	2	1	3	2	1	1
NCT00896350	438	0	1	1	2009-05-08	0	2	0	2	0	0	0	4	0	0	0	3	1	3	2	1	1
NCT01254591	338	0	1	1	2010-12-03	0	2	0	2	0	0	0	4	0	0	0	3	3	3	3	2	1
NCT01806675	354	0	1	2	2013-03-05	0	2	0	2	0	0	0	4	0	0	0	2	3	3	2	1	1
NCT00388024	376	0	1	1	2006-10-12	0	2	0	2	0	0	0	4	0	0	0	2	1	3	2	1	1
NCT00897793	322	0	1	1	2009-05-09	0	2	0	2	0	0	0	4	0	0	0	2	1	3	2	1	1
NCT00797290	215	0	1	1	2008-11-24	0	1	0	2	0	0	0	4	0	0	0	3	1	3	2	1	1
NCT01194635	470	0	1	1	2010-09-02	0	2	0	2	0	0	0	4	0	0	0	2	2	3	2	1	1
NCT00840814	379	0	1	1	2009-02-07	0	2	0	2	0	0	0	4	0	0	0	2	2	3	2	1	1
NCT01365169	466	0	1	1	2011-06-01	0	2	0	2	0	0	0	4	0	0	0	2	3	3	2	1	1
NCT02597426	6	0	1	1	2015-08-18	0	1	0	2	0	0	0	4	0	0	0	3	3	3	2	1	1
NCT01844557	447	0	1	1	2013-04-29	0	2	0	2	0	0	0	4	0	0	0	3	3	3	2	1	1
NCT00898430	422	0	1	1	2009-05-09	0	2	0	2	0	0	0	4	0	0	0	2	1	3	3	1	1
NCT01210872	377	0	1	1	2010-09-28	0	2	0	2	0	0	0	4	0	0	0	2	3	3	2	2	1
NCT02149641	126	0	1	1	2014-05-26	0	1	0	2	0	0	0	4	0	0	0	3	1	3	3	2	1
NCT01609114	250	0	1	1	2012-04-27	0	2	0	2	0	0	0	4	0	0	0	3	1	3	2	3	1
NCT00304694	216	0	1	1	2006-03-16	0	1	0	2	0	0	0	4	0	0	0	3	2	3	2	3	1
NCT02945878	157	0	1	1	2016-10-25	0	1	0	2	0	0	0	4	0	0	0	3	2	3	2	3	1
NCT02481089	186	0	1	1	2015-06-02	0	1	0	2	0	0	0	4	0	0	0	3	3	3	2	3	1
NCT02689609	125	0	1	1	2016-02-15	0	1	0	2	0	0	0	4	0	0	0	3	3	3	2	3	1
NCT02211677	154	0	1	1	2014-08-05	0	1	0	2	0	0	0	4	0	0	0	3	3	3	2	3	3
NCT02575547	131	0	1	1	2015-09-19	0	1	0	2	0	0	0	4	0	0	0	3	3	3	2	3	3
NCT01379872	252	0	2	1	2011-06-08	0	2	0	2	0	0	0	4	0	0	0	3	3	3	2	5	3
NCT00898911	431	0	2	2	2009-05-09	0	2	0	2	0	0	0	4	0	0	0	2	1	3	2	1	1
NCT01096381	414	0	1	2	2010-03-20	0	2	0	2	0	0	0	4	0	0	0	2	1	3	2	1	1
NCT01137162	508	0	1	2	2010-06-01	0	2	0	2	0	0	0	4	0	0	0	3	1	3	2	1	1
NCT01192750	389	0	2	2	2010-08-31	0	2	0	2	0	0	0	4	0	0	0	2	2	3	2	1	1
NCT01619618	433	0	2	2	2012-06-12	0	2	0	2	0	0	0	4	0	0	0	2	3	3	2	1	1
NCT00898742	432	0	2	2	2009-05-09	0	2	0	2	0	0	0	4	0	0	0	2	2	3	3	1	1
NCT00896675	430	0	2	2	2009-05-09	0	2	0	2	0	0	0	4	0	0	0	2	3	3	3	1	1
NCT00364962	232	0	2	2	2006-08-15	0	1	0	2	0	0	0	4	0	0	0	3	1	3	2	3	1
NCT02505139	204	0	1	2	2015-07-20	0	1	0	2	0	0	0	4	0	0	0	3	3	3	2	3	1
NCT00898664	309	0	1	3	2009-05-09	0	2	0	2	0	0	0	4	0	0	0	2	2	3	2	1	1
NCT00899821	317	0	1	3	2009-05-09	0	2	0	2	0	0	0	4	0	0	0	2	2	3	2	1	1
NCT02245100	417	0	1	3	2014-08-21	0	2	0	2	0	0	0	4	0	0	0	3	2	3	2	1	1
NCT00896896	324	0	2	3	2009-05-09	0	2	0	2	0	0	0	4	0	0	0	2	3	3	2	1	1
NCT00904514	372	0	2	3	2009-05-16	0	2	0	2	0	0	0	4	0	0	0	2	3	3	2	1	1
NCT00482872	331	0	1	3	2007-06-04	0	2	0	2	0	0	0	4	0	0	0	2	3	3	2	1	1
NCT00898300	326	0	1	3	2009-05-09	0	2	0	2	0	0	0	4	0	0	0	2	3	3	2	1	1
NCT00900419	467	0	1	3	2009-05-09	0	2	0	2	0	0	0	4	0	0	0	2	3	3	2	1	1
NCT02012699	345	0	1	3	2013-12-02	0	2	0	2	0	0	0	4	0	0	0	3	3	3	2	1	1
NCT00898638	323	0	1	3	2009-05-09	0	2	0	2	0	0	0	4	0	0	0	2	NA	3	2	1	1
NCT01015963	365	0	1	3	2009-11-17	0	2	0	2	0	0	0	4	0	0	0	2	2	3	2	2	1
NCT02505672	3	0	1	3	2015-07-18	0	1	0	2	0	0	0	4	0	0	0	3	2	3	2	2	1
NCT01644786	489	0	1	3	2012-07-17	0	2	0	2	0	0	0	4	0	0	0	3	3	3	2	2	1
NCT00963326	319	0	1	3	2009-08-20	0	2	0	2	0	0	0	4	0	0	0	2	2	3	3	2	1
NCT02199132	1	0	2	3	2014-07-23	0	1	0	2	0	0	0	4	0	0	0	3	2	3	3	2	1
NCT00155181	109	0	2	3	2005-09-09	0	1	0	2	0	0	0	4	0	0	0	3	1	3	2	3	1
NCT00979277	243	0	1	3	2009-09-15	0	2	0	2	0	0	0	4	0	0	0	3	2	3	2	3	1
NCT01182909	143	0	1	3	2010-08-15	0	1	0	2	0	0	0	4	0	0	0	3	3	3	2	3	1
NCT00173836	121	0	1	3	2005-09-13	0	1	0	2	0	0	0	4	0	0	0	3	3	3	2	3	1
NCT00342147	218	0	1	3	2006-06-19	0	1	0	2	0	0	0	4	0	0	0	3	3	3	2	3	1
NCT02401763	7	0	2	3	2015-03-18	0	2	0	2	0	0	0	4	0	0	0	3	3	3	2	3	1
NCT00943891	152	0	1	3	2009-07-20	0	2	0	2	0	0	0	4	0	0	0	3	3	3	2	3	1
NCT00752349	251	0	2	3	2008-09-10	0	2	0	2	0	0	0	4	0	0	0	3	NA	3	2	3	1
NCT02604472	99	0	2	3	2015-11-11	0	1	0	2	0	0	0	4	0	0	0	3	3	3	3	3	1
NCT01171235	225	0	1	3	2010-07-27	0	2	0	2	0	0	0	4	0	0	0	3	3	3	3	3	1
NCT00533884	468	0	1	3	2007-09-20	0	2	0	2	0	0	0	4	0	0	0	2	2	3	2	1	3
NCT00899769	320	0	1	3	2009-05-09	0	2	0	2	0	0	0	4	0	0	0	2	2	3	2	1	3
NCT01257100	200	0	1	3	2010-12-08	0	1	0	2	0	0	0	4	0	0	0	3	3	3	2	3	3
